# Supplementary material for: Optimization and Application of a Multiplex Digital PCR Assay for the Detection of SARS-CoV-2 Variants of Concern in Belgian Influent Wastewater
Source: Viruses. 2022 Mar 15;14(3):610. doi: 10.3390/v14030610 (PMC8953730; doi:10.3390/v14030610)
Supplement: Supplementary file 1 [file viruses-14-00610-s001.zip]

Archive with 1 entries (1 files):
- viruses-1609838-supplementary.pdf
